# Supplementary material for: From Hue to Health: Exploring the Therapeutic Potential of Plant-Pigment-Enriched Extracts
Source: Microorganisms. 2025 Aug 4;13(8):1818. doi: 10.3390/microorganisms13081818 (PMC12388485; doi:10.3390/microorganisms13081818)
Supplement: Supplementary file 1 [file microorganisms-13-01818-s001.zip]

Archive with 1 entries (1 files):
- microorganisms-3746235-supplementary.pdf
